# Supplementary material for: Structural specificities of cell surface β-glucan polysaccharides determine commensal yeast mediated immuno-modulatory activities
Source: Nat Commun. 2021 Jun 14;12:3611. doi: 10.1038/s41467-021-23929-9 (PMC8203763; doi:10.1038/s41467-021-23929-9)
Supplement: Supplementary file 4 — Source data [file 41467_2021_23929_MOESM4_ESM.xlsx]

## Sheet: Fig 1
Structural specificities of cell surface β-glucan polysaccharides determine commensal yeast mediated immuno-modulatory activities. Lee et al., Source data
Fig 1a
	IFNg				Foxp3				IL17A
	0	50	100	200	0	50	100	200	0	50	100	200
	41.1	45.2	47.6	50.3	0.77	1.2	1.45	2.48	0.32	2.04	1.01	1.47
	45.2	43	52.3	51.1	0.83	1.99	0.99	1.84	0.18	1.49	1.1	0.45
	38.4			53.9	0.58	2.53	1.22	1.69	0.22	1.06	0.92	0.36
	47.6	41.7	50.7	55.8	0.57	2.34	1.18	2.08	0.17	0.85	0.84	0.44
	43.8	43	47.9	58.5
	43.9			48.5
	45.4	44.1	51.7	56.3
	43.6	47.5	50.8	56.3
	42.3	43.4	50.6	58.1
	44.9	41.2	45.4	50
	43.9	41.7	45.5	56.6
	43.9		48.7	55.8
Fig 1b
	mock	zymosan 200	zymosan200 + b13glu 1.25	zymosan200 + b13glu 2.5	zymosan200 + b13glu 5
	4.82	1.8	18.3	42	48.5
	4.19	2.04	9.55	39.7	36.5
	2.47	2.4	3.44	37.1	43.5
	1.83	2.21	2.76	34.4	44
Fig 1c
	Foxp3						IFNg
	mock	zymosan 200	zymosan200 + b13glu 1.25	zymosan200 + b13glu 2.5	zymosan200 + b13glu 5		mock	zymosan 200	zymosan200 + b13glu 1.25	zymosan200 + b13glu 2.5	zymosan200 + b13glu 5
	1.03	1.14	1.84	1.78	1.01		49.5	58.1	52.5	50.1	49.7
	0.85	1.26	2.19	1.99	1.34		48.1	58.4	46.7	50.5	48.8
	0.98	1.02	2.32	1.97	1.28		49.5	59.7	44.5	45	48.8
Fig 1d
	cont																Zym													Zym + β-1,3-glucanase
2
4
6
8	153.432	431.946	30.1324	174.901	42.5369	44.908	82.7424	77.2475	156.248	87.0966	44.3409	104.128	82.134	69.1563	44.7355	226.386	2.54016	19.2741	86.8968	59.2095	1.25275	76.5825	23.9778	14.6205	87.9997	28.1232	17.3918	152.439	27.6009	113.286	79.6953	112.428	176.668	18.6968	14.2713	63.5726	7.87816	16.2176	28.3317	66.6445	232.34	188.046
10	316.22	511.056	91.2319	74.4662	349.716	161.38	185.927	128.524	69.7662	349.579	138.505	130.375	95.6222	101.129	336.274	206.803	6.05694	209.784	0.305942	163.467	12.4294	155.801	49.8963	52.1805	36.17	186.343	67.842	34.1075	99.5283	296.307	62.846	68.0234	57.2748	223.069	197.715	215.972	143.811	38.1821	48.8784	207.821	311.848	148.996
12	265.068	1341.2	175.848	708.341	191.102	304.235	410.966	258.346	155.533	251.951	485.729	292.669	244.203	179.056	417.181	492.363	252.597	15.244	270.969	334.673	32.5115	90.5848	434.351	144.278	83.9598	274.502	109.846	106.766	328.419	91.3134	357.916	273.809	326.842	99.7574	345.025	112.638	385.843	71.8612	579.366	355.889	108.029	256.184
14	1274.94	401.692	517.537	836.293	560.26	282.847	373.264	568.555	565.724	296.036	480.361	909.912	317.381	422.768	676.642	783.066	531.999	140.856	4.3808	229.956	582.292	330.493	31.6471	260.216	143.69	421.447	225.275	260.048		188.721	268.48	486.321	708.26	532.136	697.827	297.201	931.612	261.823	1020.93	240.412	550.906
16	737.695	862.949	713.89	1207.31	505.47	1022.78	1017.88	664.47	1914.5	1705.18	836.042	750.966	1716.35				842.56	373.594	314.752	998.992	101.92	973.376	406.467	531.911	929.643	689.17	590.79			1034.01	935.614	466.474	949.41	466.711	492.686	856.307	1929.97	1136.58	1756.81	1106.09	420.499
18	1326.42	1253.2	1364.17	1649.52	1022.75	1269.98	1724.4	986.679	2101.15	1259.72	1027.46	2393.69					1399.98	840.499	479.825	44.7537	215.817	1480.48	922.696	705.692	1382.44	1018.9				1407.31	1458.33	1779.35	761.381	1299.18	854.246	1734.91	2312.84	1570.24
days
Fig 1f
	cont	Zym	Zym + β-1,3-glucanase
	1242.4	517.2	1087.9
	1765.4	707.9	1488.9
	1740.1	1039.5	1340.4
	1859.9	1500.4	1894
	1802.2	705.9	2243.4
	1653.5	1088	1218
	1733.4	1109.1	2750.6
	1010	1394.1
	2300	1504.4
	2517.5	2008.4
Fig 1g
	TIL				dLN
	cont	Zym	Zym + β-1,3-glucanase		cont	Zym	Zym + β-1,3-glucanase
	15.3	19.1	26.2		0.54	1.02	0.65
	13	30.2	25.7		0.78	0.98	0.55
	32.9	30	21.8		0.66	0.84	0.78
	18.4	18.9	13.7		0.59	0.88	0.59
	40.4	42.3	13.3		0.47	0.63
		31	19.2		0.64
		25.5	17.6		0.58	0.89	0.56
		34	20.2		0.58	0.57	0.72
	16	21.8	25.5		0.82	0.8	0.61
	17.6	22.4	20.6		0.48	0.64	0.65
	17.3	44.6	28.7		0.5	0.69	0.56
	12.4	34.9	32.9		0.51	0.56
	24.3	39.4	20.8			0.78
	21.8	29.7	31.1
		27.2	16.4
Fig 1h
	TIL				dLN
	cont	Zym	Zym + β-1,3-glucanase		cont	Zym	Zym + β-1,3-glucanase
	69.9	57.2	48.8		6.33	6.74	6.69
	40.5	51.5	52.8		4.53	5.99	6.44
	44.5	32.9	60.4		4.74	4.89	5.99
	35.6	53.1	71.2		5.53	5.46	9.82
	67.5	34.8	54.5			5.79	7.79
		55.5	70.8			5.86	7.71
		44.2	62.8				6.64
		57.7	42.4		6.35	6.26	6.31
	37.7	52	35		5.16	5.35	5.71
	45.1	39.5	44.9		6.35	5.61	6.74
	52.7	32.6	18.5		4.61	5.61	6.84
	39.8	29	25.7		5.2	6.12	6.85
	53.8	49.6	21			5.55	5.57
	45.6	55	20			5.77
		41	34.5

## Sheet: Fig 2
Fig 2a
	mock	YE	YE + β-1,3-glucanase
	0.79	16.7	16.3
	2.28	12.5	15.9
	2.29	12.2	16.8
	0.94	15.1	15.2
Fig 2d
	mock	5	25	50	100
	3.59	2.53	7.47	32.8	49.2
	2.51	2.52	9.63	34.7	51.1
	2.14	1.57	4.39	23.7	45.7
	1.45	1.53	5.98	26.6	47.8
Fig 2e
	mock	5	50	200	500
	58.1	57.5	45	21.9	15.7
	54.8	54	33.7	18.6	14.4
	57.9	51.9	24.9	26	26.7
	59
	59.9
	56.5
Fig 2f
	mock	MGCP	High M.W.	Low M.W.
	1	10.9907	2.06192	10.9288
	0.832817	10.6192	1.78947	7.80186
	1	11.0748	0.331776	7.24299
	0.67757	12.4299	0.32243
	1	17.1032	0.785714	7.42063
	0.607143	17.9365	1.5754	10.3571
Fig 2g
	mock	MGCP	MGCP + b16glu 1.4	MGCP + b16glu 2.8
	1	7.9726	1.72055	2.03836
	0.989041	7.91781	1.7863	1.75343
	1.02466	10.0548
	1	11.6071	3.88393	2.94643
	1.07366	11.4955	3.125	3.16964
	0.714286	9.28571	3.88393	2.94643
	0.613839	8.50446	3.125	3.16964
Fig 2h
	mock	MGCP	MGCP + b16glu 1.4	MGCP + b16glu 2.8
	62.5	55.5	66.2	64.4
	60.3	53.8	61.9	60.7
	59.1	50.5	61.6	60

## Sheet: Fig 3
Fig 3a
	naive only														nTreg															iTreg (MGCP)
0	100	100	100	100	100	100	100	100	100	100	100	100	100		100	100	100	100	100	100	100	100	100	100	100	100	100	100		100	100	100	100	100	100	100	100	100	100
7	93.8567	92.3333	94.186	95.5729	103.651	97.3571	93.6585	93.6937	96.1905	96.1661	98.0707	94.7368	98.9583		96.9492	95.5056	97.5177	100	97.8118	98.9209	98.1579	99.531	98.5577	101	100.966	100	100	100		95.5631	97.5124	95.9442	95.2941	99.6232	101.284	97.2477	97.3333	93.9068	94.2446
14	91.8089	92.3333	93.0233	97.9688	105.418	98.4358	89.2683	100	94.7619	98.4026	98.3923	94.7368	92.0139		100.339	98.1273	100.709	101.304	101.313	105.755	106.579	109.015	101.923	103.5	103.865	102.721	105.556	105.155		94.8805	101.99	103.751	98.9107	104.993	106.752	103.211	101.778	93.5484	93.1655
20	88.0546	85.6667	96.8992	99.0625	113.31	108.684	81.9512	93.2432	90	91.3738	93.2476	80.1858	92.3611		100.678	99.6255	100.355	103.043	108.184	108.948	114.105	112.871	100.481	102.5	101.449	103.061	101.634	102.405		94.198	105.473	110.772	100.218	108.62	101.046	105.505	105.333	92.4731	94.964
25	85.6655	86.3333	91.0853	100.208	109.835	108.414	80.9756	95.0451	82.3809	85.623	90.0322		87.1528		101.017	100.374	101.418	105.217	111.379	110.072	115.684	114.122	104.808	106.5	106.28	102.041	101.307	100.687		90.4437	105.97	114.043	104.227	115.497	86.8283	108.716	105.778	91.3978	94.964
30	83.959	83.6667	91.4729	87.5	98.351	103.668		88.2883		81.1502	86.8167		93.0556		98.6441	99.6255	101.773	106.087	112.954	113.174	115.684	116.05	107.212	105	105.797	102.381	101.307	100.687		88.7372	106.965	109.856	100.479	109.468	101.141	111.009	107.111	88.5305	94.2446
days
Fig 3b
	naive only	MGCP	nTreg
	7.2	8	9.2
	7.2	8.1	9.1
	6.6	7.9	8.1
	6.4	7.7	7.8
	6.8	8	8.8
			9.4
Fig 3c
	naive only	MGCP	nTreg
	4	1	0.5
	3.5	2.5	0.5
	3.5	1.5	0.5
	4		0
	4	2.5	0.5
	4	3.5	0.5
	4		1
	3.5		1
	4		0
			1
Fig 3d
	naive only	MGCP	nTreg
	48.2	27	24.3
	64.6	33.6	12.5
	64.7	43.3	23.9
	65.2		48.9

## Sheet: Fig 4
Fig 4b
	mock	MGCP
	0	12.1
	4.35	7.84
	6.52	10.9
	3.12	14.3
	0	9.09
Fig 4c
	mock	MGCP
	4.73	7.25
	0.64	12.6
	4.17	10
	4.35	5.75
	3.83	8.33
Fig 4d
	mock	MGCP
	22.7	8.59
	18.1	9.78
	15.2	3.33
	13.7	2.91
	20.4	5.56
Fig 4e
	mock	MGCP
	14.7	14.4
	15.6	13.9
	20.1	4.41
	16.6	6.63
	22.8	5.34

## Sheet: Fig 5
Fig 5b
	cont							mock										MGCP
0	100	100	100	100	100	100		100	100	100	100	100	100	100	100	100		100	100	100	100	100	100	100	100	100	100
7	97.2067	97.7528	100.621	104.321	101.124	100.575		104.023	99.3333	102.294	104.278	100.508	101	102.051	101.015	101.747		100.637	102.581	104.938	102.871	103.941	105.714	101.896	100.844	101.288	101.515
14	102.793	103.371	102.484	106.79	102.247	108.046		106.322	100	106.881	103.743	103.553	101	104.103	97.4619	100.437		106.369	101.29	106.173	104.785	108.867	106.667	104.739	103.797	102.146	106.061
17	105.028	102.809	102.484	111.111	105.618	113.793		106.322	94	101.835	107.487	103.046	101.5	101.538	98.4772	97.3799		108.28	100.645	104.321	104.306	106.404	105.238	101.422	101.688	93.9914	107.576
20	107.821	106.742	109.317	108.642	107.303	113.218		114.368	89.3333	104.587	109.626	101.015	102.5	98.9744	98.4772	104.803		114.013	114.839	111.111	106.22	113.793	102.857	103.317	100.422	93.5622	112.626
23	107.821	108.989	114.286	116.049	112.36	115.517		112.069	86.6667	104.128	107.487	103.046	95.5	91.282	101.015	91.2664		110.191	112.258	110.494	105.742	112.808	106.667	104.265	93.6709	92.7039	111.111
26	108.38	111.236	119.255	113.58	112.921	115.517		110.919	84.6667	103.67	106.417	104.569	91.5	91.282	97.9695	86.4629		105.733	103.226	111.111	106.22	111.823	110	105.687	92.827	92.2747	113.636
29	110.056	111.236	119.876	117.901	119.101	116.092		104.598	81.3333	98.6239	100.535	92.8934	88	88.2051	88.3249	80.3493		110.828	104.516	114.815	103.349	106.404	108.095	110.427	93.6709	89.2704	115.657
32	127.933	103.933	124.845	113.58	119.663	115.517		101.149	86	93.578	92.5134	86.802	86.5	87.1795	86.2944	75.5459		105.096	101.29	117.284	93.7799	97.537	94.2857	107.583	92.4051	87.1245	113.636
35	113.408	114.045	125.466	131.482	116.854	116.092		98.2759	84	82.5688	88.2353	83.2487	85.5	84.6154	82.7411			101.274	99.3548	111.728	103.828	101.478	111.905	109.479	90.7173	86.6953	112.626
38	115.642	114.607	124.845	136.42	121.348	123.563		96.5517	76	85.3211	86.0963	82.2335	82.5	82.5641	79.1878			103.822	98.7097	103.086	103.349	96.0591	100.952	106.635	89.0295	84.9785	110.606
41	117.318	117.416	129.192	138.889	123.034	127.011		90.2299		83.4862	84.492	77.665	81	80.5128				104.459	98.0645	101.852	105.263	96.5517	100	105.687	87.7637	85.8369	111.111
days
Fig 5c
	control	mock	MGCP
	0.413408	0.385057	0.458599
	0.376404	0.302752	0.470968
	0.447205	0.365482	0.506173
	0.401235	0.31	0.382775
	0.393258	0.333333	0.389163
	0.413793	0.324873	0.380952
		0.253275	0.364929
			0.368687
Fig 5e
	control	mock	MGCP
	0	3	2.33333
	0	3.66667	2.66667
	0	3.83333	1.83333
	0	3.83333	2.83333
	0	3.66667	2.16667
	0	3.66667	2.66667
	0	3	2.41667
			3
Fig 5f
	mock	MGCP
	1.99	5
	2.43	3.1
	1.91	7.67
	1.23	3.76
		3.77
		2.72
Fig 5g
	mock	MGCP
	40.7	28.7
	34.7	20.9
	46.3	23.3
	48.3	24.4
	39.2	18.1
	47.7	34.7
	41.8	26.6
		20.1
Fig 5i
	HC				mock							MGCP
1	0	0	0		0	0	0	0	0	0		0	0	0	0	0	0
2	0	0	0		0	0	0	0	0	0		0	0	0	0	0	0
3	0	0	0		0	0	0	0	0	0		0	0	0	0	0	0
4	0	0	0		0	0	0	0	0	0		0	0	0	0	0	0
5	0	0	0		0	0	0	0	0	0		0	0	0	0	0	0
6	0	0	0		0	0	0	0	0	0		0	0	0	0	0	0
7	0	0	0		0	0	0	0	0	0		0	0	0	0	0	0
8	0	0	0		0	0	0	0	0	0		0	0	0	0	0	0
9	0	0	0		0	0	0	0	0	0		0	0	0	0	0	0
10	0	0	0		0	0	0	0	0	0		0	0	0	0	0	0
11	0	0	0		0	0	0	0	0	3		0	0	0	0	0	0
12	0	0	0		2.5	0	2.5	0	2	3		0	0	0	0	0	0
13	0	0	0		2.5	2.5	3.5	0	3.5	3		0	0	0	0	0	0
14	0	0	0		3.5	3	3	3	3.5	3		0	0	0	0	0	0
15	0	0	0		4	3.5	3.5	3.5	3.5	3.5		0	0	0	0	0	0
16	0	0	0		4	3.5	4	3	4	3.5		0	0	0	0	0	0
17	0	0	0		4	3.5	4	3	4	3.5		0	0	0	0	0	0
18	0	0	0		4	3	3.5	3	4	4		0	0	0	0	0	0
19	0	0	0		4	3	3	3.5	4	5		0	0	0.5	0	0	0
days
Fig 5k
	HC	mock	MGCP
	0.334024	6.86214	0.311093
	0.578241	8.582	1.38188
	0.404923	6.40389	0.364129
		5.3447	0.385859
		3.90619	0.323029
Fig 5l
	HC	mock	MGCP
	0	7.66	0.45
	0	5.21	1.11
	0	3.58	0
		2.84	1.12
		7.16	0.74

## Sheet: Fig 6
Fig 6a
	mock	MGCP	D-(+)-mannose
	3.57	6.28	10.4
	1.66	4.35	17.5
	2.76	2.67	10.1
Fig 6b
	mock	MGCP	D-(+)-mannose
	0.83	41.3	0.32
	1.03	33.8	0.47
	0.91	33.9	0.66
Fig 6d
	mock				MGCP
	total CD11c	CD8a- CD11b+ DCs	CD8a+ CD11b- DCs		total CD11c	CD8a- CD11b+ DCs	CD8a+ CD11b- DCs
	1.15584	1.3125	1		14.9351	11.625	6.46825
	1	1	1.03968		13.5714	16.125	6.69048
	1.06509	1	1		13.5503	14.9123	5.92391
	1				12.2485
Fig 6e
	mock	MGCP
	1.6	21.4
	2.26	51.9
	3.34	57.2
	3.17	41.5
Fig 6f
	mock	MGCP
	9.73	10.1
	10.4	10.8
	10.6	6.23
Fig 6h
		Il-10	Tgf-b1	Il-27	Cd274	Ptgs2	Arg1	Ido	Cd40	Cd80	Cd86
	mock	1	1	1	1	1	1	1	1	1	1
	MGCP	2.75108	0.687771	6.19017	3.05252	27.4741	5.02805	0.381565	4.56305	1.29235	1.1019
	mock	1	1	1	1	1	1	1	1	1	1
	MGCP	4.11245	1.04972	3.94493	5.09824	24.761	3.11666	0.291183	1.58557	1.3333	1.35191
	mock	1	1	1	1	1	1	1
	MGCP	2.80889	0.879649	3.93128	4.92458	17.1483	2.20381	3.73213
Fig 6j
	mock	MGCP	celecoxib 5	celecoxib 25
	2.25	27.3	19.6	6.84
	2.22	23.7	20.7	10.5
	2.18	26.8	23.1	8.73
Fig 6l
	mock	MGCP	celecoxib 5	celecoxib 25
	63.3	51	61.2	77.2
	65.2	48	58.5	77.9
	62.8	48.2	62.4	75.1

## Sheet: Fig 7
Fig7a	MGCP				CSGG
WT	1	1.17164	0.703965	1.27878	1.12778	1	0.823596	1.28698	1.00849
TLR2-/-	0.614925		0.858582	1.11506	0.485185	0.553704	0.360523	0.339693
Dectin1-/-	0.377612		0.216465	0.343797	0.919876	1.13508	0.801163	0.789947
Dectin2-/-	0.646269	0.947761	0.745802		1.7005	1.56548	0.882882	0.892496
Fig7b
	mock	MGCP	DC-SIGN 1	DC-SIGN 5
	0.43	10	9.41	5.45
	0.36	8.83	7.68	5.47
	0.14	9.38	9.36	5.95
	0.15	8.41	6.83	6.1
Fig 7d
		Dectin1+/+	Dectin1-/-
	mock	7.86	27.7
		12.5	16.4
		5.56	28.9
		8.17	19.2
		15.5	29.5
	MGCP	44.2	22.1
		68.7	31
		64	35.1
		67.5	8.56
		46.2	20.5
			20.5
Fig 7e
	mock					MGCP				Dectin1 KO mock					Dectin1 KO MGCP
1	0	0	0	0		0	0	0		0	0	0	0		0	0	0
2	0	0	0	0		0	0	0		0	0	0	0		0	0	0
3	0	0	0	0		0	0	0		0	0	0	0		0	0	0
4	0	0	0	0		0	0	0		0	0	0	0		0	0	0
5	0	0	0	0		0	0	0		0	0	0	0		0	0	0
6	0	0	0	0		0	0	0		0	0	0	0		0	0	0
7	0	0	0	0		0	0	0		0	0	0	0		0	0	0
8	0	0	0	0		0	0	0		0	0	0	0		0	0	0
9	0	0	0	0		0	0	0		0	0	0	0		0	0	0
10	0	0	0	0		0	0	0		0	0	1	0		0	0	0
11	0.5	0	0.5	1		0	0	0		0.5	0	0	2		0	1	0
12	1	0	0	2.5		0	0	0		1	2	0	3		0	2	0
13	3.5	0	0	3.5		0	0	0		3	3	2.5	3.5		2	3.5	1
14	3.5	1.5	1.5	3.5		0	0	0		3.5	3.5	3	4		3	3	3.5
15	4	3	3	4		0	0	0		4	4	3.5	4		3	3	4
days
Fig 7f
	mock	MGCP	Dectin1KO_mock	Dectin1KO_MGCP
	7.69	7.8	6.82	9.7
	7.13	10.4	7.53	9.55
	6.34	11	7.37	15.3
	7.87	10.6	9.77	7.73
	8.15	9.79	9.07	8.62
	9.74	11.3	11.5	7.06
	9.44	12.4		14.4
	9.24	13.7
Fig 7g
		WT	Dectin1-/-	Dectin2-/-	TLR2-/-	TLR4-/-	TLR6-/-
	mock	61.6	59.7	60.1	45.5	56.8	54.9
		57.6	62.2	53	45.2	53.1	56
		55.7	60.5
		56	59
		57.6	55.4		48.3	57.2
		59.6	56.2			55.1
		56.3	58.4
		59.2	58.1
	MGCP 25ug/ml	49.2	52.5	48.9	46	47.5	51.1
		48.4	54.3	43.4	51.4	51.3	53.1
		53.6	52.2
		52.3	48.4		47.3	45.6
		51.1	49.8			50.9
		48.9	49.6
		48.1
	MGCP 50ug/ml	38.7	42.8	43.3	46.8	39.3	39.6
		40.3	42	44.8	46.7	38.7	41.1
		38.5	43.5
		45.1	34.7		39.5	33
		42.4	35.1			34.7
		37.9	33
Fig 7h
		WT	TLR2-/-	Dectin1-/-
	mock	1	0.694157	1
		1.1487	1.65099	1.19748
		1.21419		1.06437
		0.664343	1.217	0.959264
		1	1	1
		1.67018		0.986233
	MGCP	3.43426	0.540862	1.18921
		4.22807	0.808508	1
		4.69134		1.26576
		3.01049	0.733736	1.29235
		3.65533	1.04488	1.27456
		3.83706		0.812252

## Sheet: Fig S3
Fig S3d
	WT mock	WT MGCP 50ugml	WT MGCP 250ugml	WT CSGG 50ugml	WT CSGG 250ugml
	63	51.1	40.3	55.5	66.7
	61.6	55.6	32.9	54.7	66.4
	57.6	47.5	28.3	58.8	63.1
	62.8	48	38.5	61.3	65.9
	63.2	48.2	42.4	58.6	63.5

## Sheet: Fig S5
Fig S5a	Frequency			Absolute number
	mock	MGCP		mock	MGCP
	14.2	15.4		3.91	4.77
	14.9	16.1		4.08	3.56
	15	15.6		4.06	3.67
	14.2	13.9		2.91	5.19
	12.4	15.2		3.1	5.04
Fig S5b	Frequency			Absolute number
	mock	MGCP		mock	MGCP
	8.82	10.6		4.559	7.924
	9.38	12.6		6.117	6.591
	9.88	9.13		5.13	6.069
	8.32	11.3		6.516	6.846
	11.6	9		8.443	8.386
Fig S5c
	mock	MGCP
	75.1	76.8
	74.7	78.5
	72.2	78.5
	71.3	76.5
	75.5	76.9
Fig S5d
	mock	MGCP
	37.1	46.6
	41.6	44.4
	40.5	44.6
	34.7	44
	39.6	42.7

## Sheet: Fig S6
Fig S6a
	mock	MGCP
Set1	17.7	16.8
	18.6	20.3
	12.3	17.6
	12.6	14
	18.6	11.4
Set2	22.5	16.3
	15.9	23.1
	20.3	22
	13.1	25.1
	15.7
Fig S6b
	Helios			CTLA4
	mock	MGCP		mock	MGCP
	1830	2125		4119	5032
	1882	1935		3692	4554
					3991
Fig S6c	IFNg+ IL17A-				IFNg- IL17A+
	HC	mock	MGCP		HC	mock	MGCP
	0.3	13.7	2.33		0.91	7.65	1
	0.54	13.5	2.24		1.08	6.47	1.35
	1.24	11.8	5		1.65	7.54	1.43
		12.1	2.25			5.48	1.12
		12.8	3.35			8.47	2.23
Fig S6e	IFNg+ IL17A+				IFNg+ IL17A-				IFNg- IL17A+
	HC	mock	MGCP		HC	mock	MGCP		HC	mock	MGCP
	0	0.065	0.11		0.4	1.08	0.75		0.13	1.08	0.83
	0.00614	0.044	0.032		0.21	1.09	0.53		0.15	1.03	0.7
	0.00306	0.084	0.037		0.32	1.04	0.49		0.28	1.14	0.93
		0.081	0.071			1.3	0.42			1.14	1.07
Fig S6f
	HC	mock	MGCP
	8.89	16.9	20.5
	13.2	13.6	20.7
	7.69	22.5	11
		21.5	17.9
Fig S5g
	HC	mock	MGCP
	5.03	9.43	12.7
	4.82	8.94	11.5
	5.25	10.3	14.4
		9.94	13.7
Fig S6h	monocyte				MoDC				Macrophage
	HC	mock	MGCP		HC	mock	MGCP		HC	mock	MGCP
	12.8	23.5	11.5		9.91	20.6	14.8		8.93	24.9	18.2
	15.2	21.1	12.4		8.83	19.3	17.9		14.2	21	21.5
	11.9	20.5	11.9		8.9	16.1	14.6		14.2	17.4	23.5
	11.9	23.4	11.3		8.46	15.7	14		17.2	17.9	23.1
Fig S6i
	mock	MGCP
	2127	3016
	2540	3232
	2857	3014
	1878	3236
	2250	2385
	1892	3249

[truncated: 2 more sheets: Fig S7, Fig S9]
